# Supplementary material for: Dental calculus in the industrial age: Human dental calculus in the Post-Medieval period, a case study from industrial Manchester
Source: Quat Int. 2023 Apr 20;653-654:114–26. doi: 10.1016/j.quaint.2021.09.020 (PMC10615834; doi:10.1016/j.quaint.2021.09.020)
Supplement: Supplementary file 1 [file mmc1.xlsx]

## Sheet: Debris Totals
Supplementary Table 1: Age, sex, dental health and raw counts of microdebris identified within the Manchester Cross Street Chapel cemetary assemblage
SK #	AGE	SEX	LOCATION	MAXILLARY SINUSITIS	CARIES	ABSCESSES	PERIODONTAL DISEASE	CALCULUS WEIGHT (mg)	SK #	Starch granules			Textile fibers				plant fibre	plant tissue	wood	conifer wood	Fungi
										Total	Maize	Tapioca	Cotton	Wool	Flax/Hemp	Undiagnostic					Non-yeast	YEAST
1.12	Older mature adult (36-45 years)	Male	low RM3	No sinusitis			X	0.01	1.12	8	present		2		1		22	220	2	1	5
1.14	Young mature adult (26-35 years)	Male	low Is/C lingual	Sinusitis	X		X	1.3	1.14	1					1	2	7	209	4			2
1.18	Young mature adult (26-35 years)	Male	low RI 1,2 lingual	Bone not accessible	X		X	0.02	1.18				4	1		1	1	169	1
1.2	Mature adult (46+ years)	Female	low RI2 lingual	No sinusitis	X	X	X	4.7	1.2						1		14	377	1		2
1.21	Young adult (18-25 years)	Female	low I1, 2 lingual	Bone not accessible	X			1.3	1.21	4							11	298	9	1
1.22	Mature adult (46+ years)	Female	up LM2 buccal	Sinusitis	X	X	X	10	1.22				4			1	10	166	8	5	2	1
1.27	Adult (18+ years)	Female	low PM1, I2 lingual	No sinusitis	X		X	3.6	1.27	5						2	7	332	12	1	4	10
1.37	Mature adult (46+ years)	Female	up LM1 buccal	Bone not accessible		X	X	4.2	1.37	2					1	4	11	238	3	1	198	49
1.44	Mature adult (46+ years)	Female	low RI2, low PM1 lingual	Sinusitis	X	X	X	0.01	1.44				2					53
2.08	Adult (18+ years)	Unknown	low LM2 all sides	Sinusitis	X		X	0.05	2.08									41			5
2.09	Mature adult (46+ years)	Male	low LM1 buccal	Sinusitis	X		X	2.1	2.09							2	7	75
2.11	Adult (18+ years)	Unknown	low Is lingual	Area not present			X	8.6	2.11				7			6	20	196	3		1	1
2.15	Mature adult (46+ years)	Female	low Is lingual	No sinusitis		X	X	15.4	2.15	1			4			4	6	302	3		119	7
2.18	Adult (18+ years)	Male	up RM1 buccal	Sinusitis	X	X	X	1.4	2.18	1			1			2	10	127			4
2.27	Mature adult (46+ years)	Female?	up RM1, 2 all sides	Area not present	X		X	0.01	2.27				1			1	3	153
2.31	Mature adult (46+ years)	Female	low Is lingual	Bone not accessible	X		X	5.4	2.31	2			4		1	3	7	245	1	1		202
2.34	36-45 years	Female	low Is lingual	No sinusitis	X		X	5.9	2.34	1							6	168				2
2.36	Adult (18+ years)	Male	up LC1, PM1 labial	Sinusitis	X	X	X	4.9	2.36							3	4	201	7	1	115	1
2.37	Mature adult (46+ years)	Male	low RM1, 2 lingual	No sinusitis	X	X	X	0.02	2.37				3		1		4	99	6	2
2.38	Older mature adult (36-45 years)	Male?	up RPM1, RM1 buccal	No sinusitis	X		X	5.1	2.38	1			4			2	6	165	1	1	7	1
3.18	Older mature adult (36-45 years)	Unknown	low RI1,2; C; RPM1 lingual	Area not present	X		X	4.2	3.18	1						1	35	192	16	10	2	7
3.24	Mature adult (46+ years)	Female?	up RM2 buccal	Sinusitis	X		X	0.05	3.24								2	88				4
3.44	Adult (18+ years)	Unknown	low RPM2 lingual	Area not present				0.08	3.44	3	present	present	2				6	101			4	6
4.01	Mature adult (46+ years)	Female	up LM2 all sides	Area not present	X			5.5	4.01				2				3	166	2	1	1
4.04	Mature adult (46+ years)	Male	up LM2 buccal	Sinusitis	X	X	X	6.8	4.04	1			2			1	5	245	3	3	5	12
4.07	Mature adult (46+ years)	Male	up RM1, 2 buccal	Sinusitis	X	X	X	0.09	4.07				1			1	19	142	2	1
4.12	Young mature adult (26-35 years)	Female	low Is lingual	Sinusitis	X	X	X	2.7	4.12						1	2	9	136	3		1	16
4.24	Young mature adult (26-35 years)	Male	low I/C lingual	Sinusitis	X	X	X	3.7	4.24	3					1	1	28	601	9	1	2	2
4.26	Mature adult (46+ years)	Female	low I1,2 lingual	Sinusitis				5.6	4.26				1		2	4	5	227			7
4.36	Older mature adult (36-45 years)	Male	low Is lingual	Sinusitis	X		X	13.5	4.36				1		1	4	5	167			17
4.49	Older mature adult (36-45 years)	Male	low RC1, PM1 lingual	No sinusitis	X	X	X	0.07	4.49								1	209	2			1
5.16	Mature adult (46+ years)	Male	low LI/LC lingual	Sinusitis	X			11.6	5.16	2			1			2	11	574	3	1	38	36
5.27	Adult (18+ years)	Unknown	low RC1 lingual	Area not present				0.08	5.27				4			2	6	312			1
5.29	Adult (18+ years)	Male?	low Is lingual	Area not present			X	7.4	5.29	5			4			6	26	197	2	2	54	21
61.05	Mature adult (46+ years)	Male	lower incisors lingual	Bone not accessible	X		X	0.01	61.05	1			4				8	845				1
62.02	Young mature adult (26-35 years)	Female	lower incisors lingual	Bone not accessible	X	X		0.07	62.02	13			2					219
TOTALS								135.47	TOTALS	55							325	8255	103	33	594	382
MEAN									MEAN	3.05556							9.84848	9.84848	4.47826	2.0625	27	19.1
MEDIAN									MEDIAN	2							7	196.5	3	1	4.5	5
Note: Age, sex and dental health information from Holst and Keefe 2017. Table denotes presence/absence inforamtion only for dental health indicators with X indicating presence.									Note: Age, sex and dental health information from Holst and Keefe 2017. Table denotes presence/absence inforamtion only for dental health indicators with X indicating presence.
