# Supplementary material for: Dental calculus in the industrial age: Human dental calculus in the Post-Medieval period, a case study from industrial Manchester
Source: Quat Int. 2023 Apr 20;653-654:114–26. doi: 10.1016/j.quaint.2021.09.020 (PMC10615834; doi:10.1016/j.quaint.2021.09.020)
Supplement: Supplementary file 2 [file mmc2.xlsx]

## Sheet: Sheet1
Supplementary Table S2 Morphological features and reference of starch granules
Type	2D/3D Morphology	Hilum and extinction cross	Lamellae and fissures and other features	Proposed identification and supporting reference
1	Round to oval	Central	Present across the granule, small bumps in the external surface	Triticeae
	Bimodal Lenticular	Extinction cross clear and X shaped	Lamellae present, often towards the external part of the granules	(eg. Cristiani et al. 2016; Henry et al. 2009; Winton and Moeller, 1906)
	Simple granules
	Their size and shape were consistent with the bimodal distribution encountered in Europe only in the members of the plant tribe Triticeae. The bimodal distribution is now known to be under genetic control, therefore the identification is reliable
2	Oval to sub-oval, Kidney-shape	Central and sunken, often with cracks and fissures	Present across the grain, often towards the middle, marginal fissures present sometimes	Fabeae/Fabaceae
	Simple granules	Extinction cross clear and X shaped		(eg. Cristiani et al. 2016; Henry et al. 2009; Winton and Moeller, 1906)
3	Very small polyhedral, compound granules	Central	Not visible	Aveneae
		Extinction cross clear and X shaped		(e.g. Cristiani et al. 2016; Torrance and Barton, 2006; Winton and Moeller, 1906)
4	Subpolyhedral to muller shaped	Central, often with small fissures and a stellar shape	Not visible	Zea mays (maize)(e.g. Torrance and Barton, 2006; Winton and Moeller, 1906)
	Small single granules
5	Sub-round, with one/two flat facets- the granule appear muller shapes on their side	E ccentrical with point or small cleft	Present, but only in large granules	Manihot utilissima (tapioca) (e.g. Torrance and Barton, 2006; Winton and Moeller, 1906)
